# Supplementary material for: Novel Peptidomimetic Cyclo-{E(I)-E(W)}Na (CP-88) with Hematopoietic Activity Sustained in Invasive and Oral Administration: Experimental and Preclinical Evaluation
Source: Int J Mol Sci. 2024 Dec 13;25(24):13385. doi: 10.3390/ijms252413385 (PMC11679558; doi:10.3390/ijms252413385)
Supplement: Supplementary file 1 [file ijms-25-13385-s001.zip]

Archive with 1 entries (1 files):
- ijms-3347922-supplementary.pdf
